# Supplementary material for: Assessment of Visual Attention in Teams with or without Dedicated Team Leaders: A Neonatal Simulation-Based Pilot Randomised Cross-Over Trial Utilising Low-Cost Eye-Tracking Technology
Source: Children (Basel). 2024 Aug 21;11(8):1023. doi: 10.3390/children11081023 (PMC11352304; doi:10.3390/children11081023)
Supplement: Supplementary file 1 [file children-11-01023-s001.zip]

Archive with 7 entries (7 files):
- children-3143164-Supplemental figure_S2.jpeg
- children-3143164-Supplemental file 2.pdf
- children-3143164-Supplementary data file.xlsx
- children-3143164-Supplementary figure_S1.pdf
- children-3143164-Supplementary file_S1.pdf
- children-3143164-Supplementary tables-S1_S2_S3.pdf
- children-3143164-tex.zip
