# Supplementary material for: Assessment of Visual Attention in Teams with or without Dedicated Team Leaders: A Neonatal Simulation-Based Pilot Randomised Cross-Over Trial Utilising Low-Cost Eye-Tracking Technology
Source: Children (Basel). 2024 Aug 21;11(8):1023. doi: 10.3390/children11081023 (PMC11352304; doi:10.3390/children11081023)
Supplement: Supplementary file 1 [file children-11-01023-s001.zip › children-3143164-Supplementary data file.xlsx]

## Sheet: Participant 1 - Scenario 1
NO TEAM LEADER	PRETERM
Participant 1	AOI	Total Fixation Time (s)	Total Fixations	Total Fixation %
Scenario 1	Baby	227	51	0.546988
	Clinician	42	19	0.101205
	Colleague	42	23	0.101205
	Monitor	104	38	0.250602
AOI Transition	Occurrences	AOI Transition	Occurrences	AOI Transition	Occurrences	AOI Transition	Occurrences
Baby > Clinician	14	Clinician > Baby	5	Colleague > Baby	15	Monitor > Baby	26
Baby > Colleague	14	Clinician > Colleague	4	Colleague > Clinician	1	Monitor > Clinician	5
Baby > Monitor	23	Clinician > Monitor	9	Colleague > Monitor	5	Monitor > Colleague	5

## Sheet: Participant 1 - Scenario 2
TEAM LEADER	TERM
Participant 1	AOI	Total Fixation Time (s)	Total Fixations	Total Fixation %
Scenario 2	Baby	151	27	0.321962
	Clinician	5	4	0.010661
	Colleague	34	20	0.0724947
	Monitor	279	34	0.594883
AOI Transition	Occurrences	AOI Transition	Occurrences	AOI Transition	Occurrences	AOI Transition	Occurrences
Baby > Clinician	1	Clinician > Baby	0	Colleague > Baby	6	Monitor > Baby	18
Baby > Colleague	6	Clinician > Colleague	1	Colleague > Clinician	3	Monitor > Clinician	1
Baby > Monitor	19	Clinician > Monitor	3	Colleague > Monitor	11	Monitor > Colleague	12

## Sheet: Participant 2 - Scenario 1
TEAM LEADER	PRETERM
Participant 2	AOI	Total Fixation Time (s)	Total Fixations	Total Fixation %
Scenario 1	Baby	354	23	0.896203
	Clinician	1	1	0.00253165
	Colleague	18	10	0.0455696
	Monitor	22	16	0.0556962
AOI Transition	Occurrences	AOI Transition	Occurrences	AOI Transition	Occurrences	AOI Transition	Occurrences
Baby > Clinician	0	Clinician > Baby	0	Colleague > Baby	8	Monitor > Baby	15
Baby > Colleague	8	Clinician > Colleague	1	Colleague > Clinician	0	Monitor > Clinician	0
Baby > Monitor	11	Clinician > Monitor	0	Colleague > Monitor	2	Monitor > Colleague	1

## Sheet: Participant 2 - Scenario 2
NO TEAM LEADER	TERM
Participant 2	AOI	Total Fixation Time (s)	Total Fixations	Total Fixation %
Scenario 2	Baby	244	43	0.60396
	Clinician	0	0	0
	Colleague	50	19	0.123762
	Monitor	110	29	0.272277
AOI Transition	Occurrences	AOI Transition	Occurrences	AOI Transition	Occurrences	AOI Transition	Occurrences
Baby > Clinician	0	Clinician > Baby	0	Colleague > Baby	16	Monitor > Baby	25
Baby > Colleague	16	Clinician > Colleague	0	Colleague > Clinician	0	Monitor > Clinician	0
Baby > Monitor	26	Clinician > Monitor	0	Colleague > Monitor	3	Monitor > Colleague	3

## Sheet: Participant 3 - Scenario 1
TEAM LEADER	PRETERM
Participant 3	AOI	Total Fixation Time (s)	Total Fixations	Total Fixation %
Scenario 1	Baby	155	30	0.416667
	Clinician	14	7	0.0376344
	Colleague	15	12	0.0403226
	Monitor	188	39	0.505376
AOI Transition	Occurrences	AOI Transition	Occurrences	AOI Transition	Occurrences	AOI Transition	Occurrences
Baby > Clinician	0	Clinician > Baby	1	Colleague > Baby	2	Monitor > Baby	26
Baby > Colleague	4	Clinician > Colleague	1	Colleague > Clinician	1	Monitor > Clinician	6
Baby > Monitor	26	Clinician > Monitor	5	Colleague > Monitor	9	Monitor > Colleague	7

## Sheet: Participant 3 - Scenario 2
NO TEAM LEADER	TERM
Participant 3	AOI	Total Fixation Time (s)	Total Fixations	Total Fixation %
Scenario 2	Baby	218	39	0.386525
	Clinician	2	2	0.0035461
	Colleague	53	20	0.0939716
	Monitor	291	42	0.515957
AOI Transition	Occurrences	AOI Transition	Occurrences	AOI Transition	Occurrences	AOI Transition	Occurrences
Baby > Clinician	2	Clinician > Baby	1	Colleague > Baby	9	Monitor > Baby	30
Baby > Colleague	7	Clinician > Colleague	0	Colleague > Clinician	0	Monitor > Clinician	0
Baby > Monitor	30	Clinician > Monitor	1	Colleague > Monitor	11	Monitor > Colleague	12

## Sheet: Combined Metrics
Total Fixations
AOI	No Team Leader	Team Leader
Baby	104	109
Clinician	27	6
Colleague	45	59
Monitor	93	105
Total Fixation Time (s)
AOI	No Team Leader	Team Leader
Baby	736	613
Clinician	57	7
Colleague	75	137
Monitor	314	680
Total Fixation Time %
AOI	No Team Leader	Team Leader
Baby	0.622673	0.426583
Clinician	0.0482234	0.00487126
Colleague	0.0634518	0.0953375
Monitor	0.265651	0.473208
